# Supplementary material for: Comprehensive Analysis of Immune Infiltrates of Ferroptosis-Related Long Noncoding RNA and Prediction of Colon Cancer Patient Prognoses
Source: J Immunol Res. 2022 Feb 27;2022:9480628. doi: 10.1155/2022/9480628 (PMC8898846; doi:10.1155/2022/9480628)
Supplement: Supplementary Materials — Table S1: ferroptosis-related genes downloaded from FerrDb. Table S2: the univariate Cox regression analysis of ferroptosis-related genes. Table S3: characteristics of the two clusters of COAD patients. Table S4: detailed enrichment results of the GSEA in clusters 1 and 2. Figure S1: consensus clustering of the tumorous cohort from TCGA based on differentially expressed ferroptosis-related lncRNAs. Figure S2: distinct pathways enriched in clusters 1 and 2. Figure S3: Fifteen ferroptosis-related lncRNAs were identified via the LASSO regression analysis. [file 9480628.f1.zip]

Archive with 8 entries (7 files):
- 9480628.f1/Figure S1 (1).pdf
- 9480628.f1/Figure S2 (1).pdf
- 9480628.f1/Figure S3 (1).pdf
- 9480628.f1/Supplementary Table 1 (1).pdf
- 9480628.f1/Supplementary Table 2 (1).pdf
- 9480628.f1/Supplementary Table 3 (1).pdf
- 9480628.f1/Supplementary Table 4.pdf
- 9480628.f1/
